# Supplementary material for: Association between Asthma and Suicidality in 9–12-Year-Old Youths
Source: Brain Sci. 2022 Nov 23;12(12):1602. doi: 10.3390/brainsci12121602 (PMC9775696; doi:10.3390/brainsci12121602)
Supplement: Supplementary file 1 [file brainsci-12-01602-s001.zip]

Archive with 1 entries (1 files):
- brainsci-1977401-supplementary.pdf
